# Supplementary material for: Effect of Ishophloroglucin A, A Component of Ishige okamurae, on Glucose Homeostasis in the Pancreas and Muscle of High Fat Diet-Fed Mice
Source: Mar Drugs. 2019 Oct 25;17(11):608. doi: 10.3390/md17110608 (PMC6891760; doi:10.3390/md17110608)
Supplement: Supplementary file 1 [file marinedrugs-17-00608-s001.zip]

Archive with 1 entries (1 files):
- marinedrugs_supplementary materials.docx
